# Supplementary material for: Three-Dimensional Segmentation of Equine Paranasal Sinuses in Multidetector Computed Tomography Datasets: Preliminary Morphometric Assessment Assisted with Clustering Analysis
Source: Sensors (Basel). 2024 May 30;24(11):3538. doi: 10.3390/s24113538 (PMC11175080; doi:10.3390/s24113538)
Supplement: Supplementary file 1 [file sensors-24-03538-s001.zip]

Archive with 1 entries (1 files):
- sensors-3009147-supplementary.pdf
